# Supplementary material for: Bias in the Composite Outcomes of Kidney-Cardio Protective Trials in Chronic Kidney Disease: A Meta-Epidemiological Study
Source: J Clin Med. 2026 Jun 22;15(12):4840. doi: 10.3390/jcm15124840 (PMC13301691; doi:10.3390/jcm15124840)
Supplement: Supplementary file 1 [file jcm-15-04840-s001.zip]

Archive with 1 entries (1 files):
- jcm-4332126-supplementary.pdf
